# Supplementary material for: Beyond Antioxidant Activity: Redox Properties of Catechins May Affect Changes in the DNA Methylation Profile—The Example of SRXN1 Gene
Source: Antioxidants (Basel). 2023 Mar 20;12(3):754. doi: 10.3390/antiox12030754 (PMC10045509; doi:10.3390/antiox12030754)
Supplement: Supplementary file 1 [file antioxidants-12-00754-s001.zip]

Archive with 1 entries (1 files):
- antioxidants-2257440-supplementary.pdf
